# Supplementary material for: Plasma Membrane-Localized Calcium Pumps and Copines Coordinately Regulate Pollen Germination and Fertility in Arabidopsis
Source: Int J Mol Sci. 2018 Jun 15;19(6):1774. doi: 10.3390/ijms19061774 (PMC6032332; doi:10.3390/ijms19061774)
Supplement: Supplementary file 1 [file ijms-19-01774-s001.zip › Table S1.xlsx]

## Sheet: Sheet1
Name	Sequence	Experiments
BON1-NLuc-F	cgagctcggtacccgggatccATGGGGAATTGTTGCTCCGATGT	forward primer for BON1 in Split-LUC
BON1-NLuc-R	cgcgtacgagatctggtcgacTGGAGGAATCGGTTTCATATTACG	reverse primer for BON1 in Split-LUC
BON2-NLuc-F	cgagctcggtacccgggatccATGGGAAGCTGTTGGTCTGA	forward primer for BON2 in Split-LUC
BON2-NLuc-R	cgcgtacgagatctggtcgacAGTAGAAGATGGAGTAGTGG	reverse primer for BON2 in Split-LUC
BON3-NLuc-F	cgagctcggtacccgggatccATGGGAGGTTGTTTATCTGGAG	forward primer for BON3 in Split-LUC
BON3-NLuc-R	cgcgtacgagatctggtcgacAATTGCTGGAGCTCCGATCG	reverse primer for BON3 in Split-LUC
BON2-CLuc-F	tacgcgtcccggggcggtaccATGGGAAGCTGTTGGTCTGA	forward primer for BON2 in Split-LUC
BON2-CLuc-R	acgaaagctctgcaggtcgacAGTAGAAGATGGAGTAGTGG	reverse primer for BON2 in Split-LUC
BON3-CLuc-F	tacgcgtcccggggcggtaccATGGGAGGTTGTTTATCTGGAG	forward primer for BON3 in Split-LUC
BON3-CLuc-R	acgaaagctctgcaggtcgacAATTGCTGGAGCTCCGATCG	reverse primer for BON3 in Split-LUC
ACA9I-NLuc-F	cgagctcggtacccgggatccATGAGCACTTCGTCGAGCA	forward primer for the N-terminus of ACA9 in Split-LUC
ACA9I-NLuc-R	cgcgtacgagatctggtcgacCCTAATGACTTGAGCATGAGC	reverse primer for the N-terminus of ACA9 in Split-LUC
ACA8I-CLuc-F	tacgcgtcccggggcggtaccATGACGAGTCTCTTGAAGTCATC	forward primer for the N-terminus of ACA8 in Split-LUC
ACA8I-CLuc-R	acgaaagctctgcaggtcgacCCCAGTTGTTTTTTCAACTCC	reverse primer for the N-terminus of ACA8 in Split-LUC
ACA10I-CLuc-F	tacgcgtcccggggcggtaccATGAGTGGACAATT CAATAAT	forward primer for the N-terminus of ACA10 in Split-LUC
ACA10I-CLuc-R	acgaaagctctgcaggtcgacCTTATCTTCTTCCCTTTTT	reverse primer for the N-terminus of ACA10 in Split-LUC
BON1-VWA-BD-F	atggccatggaggccgaattcATGACTGTCCACCACACATTCC	forward primer for VWA domain of BON1 in Y2H
BON1-VWA-BD-R	ccgctgcaggtcgacggatccTGGAGGAATCGGTTTCATATT	reverse primer for VWA domain of BON1 in Y2H
BON2-VWA-BD-F	atggccatggaggccgaattcATGACCGTCCAGCATACATTCC	forward primer for VWA domain of BON2 in Y2H
BON2-VWA-BD-R	ccgctgcaggtcgacggatccAGTAGAAGATGGAGTAGTGG	reverse primer for VWA domain of BON2 in Y2H
BON3-VWA-BD-F	atggccatggaggccgaattcATGGTGGAGAAAGTCCAGTACA	forward primer for VWA domain of BON3 in Y2H
BON3-VWA-BD-R	ccgctgcaggtcgacggatccAATTGCTGGAGCTCCGATCG	reverse primer for VWA domain of BON3 in Y2H
ACA8I-AD-F	gccatggaggccagtgaattcATGACGAGTCTCTTGAAGTCA	forward primer for the N-terminus of ACA8 in Y2H
ACA8I-AD-R	cagctcgagctcgatggatccCCCAGTTGTTTTTTCAACTCC	reverse primer for the N-terminus of ACA8 in Y2H
ACA9I-AD-F	gccatggaggccagtgaattcATGAGCACTTCGTCGAGCA	forward primer for the N-terminus of ACA9 in Y2H
ACA9I-AD-R	cagctcgagctcgatggatccCCTAATGACTTGAGCATGAGC	reverse primer for the N-terminus of ACA9 in Y2H
ACA10I-AD-F	gccatggaggccagtgaattcATGAGTGGACAATTCAATAAT	forward primer for the N-terminus of ACA10 in Y2H
ACA10I-AD-R	cagctcgagctcgatggatccCTTATCTTCTTCCCTTTTT	reverse primer for the N-terminus of ACA10 in Y2H
ACA8-F	TCAAGGTCCGTATGGTTACTGG	real time forward ACA8 primer
ACA8-R	TGTCCCTTTCTGCATCAGTCA	real time reverse ACA8 primer
ACA9-F	CTCTCTTCCGTCACACCATC	real time forward ACA9 primer
ACA9-R	CCTTCCTTCGTCTCACCCAG	real time reverse ACA9 primer
ACA10-F	AATGGATACTCTTGGGGCTCT	real time forward ACA10 primer
ACA10-R	TGTCACTTGGTACATCGCTTG	real time reverse ACA10 primer
BON1-F	AAGAAAAAGCGCGACTTAGACA	real time forward BON1 primer
BON1-R	GAGGAACCACTTCCACCAAC	real time reverse BON1 primer
BON2-F	AATCCTCGCCTGCCAGATTC	real time forward BON2 primer
BON2-R	CAAAACCCCATGCGGGAAAG	real time reverse BON2 primer
BON3-F	TGCAGTCCCAATTTGTCGGA	real time forward BON3 primer
BON3-R	ACCAATGGGGTGTCTTTGCT	real time reverse BON3 primer
